# Supplementary material for: Safety issues of tirzepatide (pancreatitis and gallbladder or biliary disease) in type 2 diabetes and obesity: a systematic review and meta-analysis
Source: Front Endocrinol (Lausanne). 2023 Oct 16;14:1214334. doi: 10.3389/fendo.2023.1214334 (PMC10613702; doi:10.3389/fendo.2023.1214334)
Supplement: Supplementary file 2 [file Table_1.xlsx]

## Sheet: Sheet1
Author (year)	Intervention groups	Control groups	Follow up	Total No (Intervention)	Total No (control)	Mean age (Intervention)	Mean age (control)	No (%) female (Intervention)	No (%) female (control)	Mean BMI (Intervention)	Mean BMI (control)	Mean HbA1c (%) (Intervention)	Mean HbA1c (%) (control)	Mean diabetes or obesity duration (years) (Intervention)	Mean diabetes or obesity duration (years) (Intervention)
Dahl,D， et al（2022）	Tirzepatide 5 mg	Placebo	40W	116	120	62	60	55(47%)	54(45%)	33.6	33.2	8.3	8.37	14.1	12.9
SURPASS-5	Tirzepatide 10 mg			119		60		47(39%)		33.4		8.36		12.6
	Tirzepatide 15 mg			120		61		55(46%)		33.4		8.23		13.7
Del Prato, S., et al（2021）	Tirzepatide 5 mg	Insulin glargine	≥52W	329	1000	62.9	63.8	131 (40%)	364 (36%)	32.6	32.5	8.52	8.5	9.8	10.7
SURPASS-4)	Tirzepatide 10 mg			328		63.7		119 (36%)		32.8		8.59		10.6
	Tirzepatide 15 mg			338		63.7		135 (40%)		32.5		8.52		10.4
Frías, J.P., et al (2021)	Tirzepatide 5 mg	Semaglutide 1 mg	40W	470	469	56.3	56.9	265 (56.4%)	244 (52.0%)	33.8	34.2	8.32	8.25	9.1	8.3
The SURPASS-2 Investigators	Tirzepatide 10 mg			469		57.2		231 (49.3%)		34.3		8.3		8.4
	Tirzepatide 15 mg			470		55.9		256 (54.5%)		34.5		8.26		8.7
Frías, J.P., et al (2018)	Tirzepatide 1 mg	Placebo	26W	52	51	57.4	56.6	23 (44%)	22 (43%)	32.9	32.4	8.2	8	7.8	8.6
	Tirzepatide 5 mg	dulaglutide 1.5mg		55	54	57.9	58.7	21 (38%)	30 (56%)	32.9	32.4	8.2	8.1	8.9	9.3
	Tirzepatide 10 mg			51		56.5		21 (41%)		32.6		8.2		7.9
	Tirzepatide 15 mg			53		56		31 (59%)		32.2		8.1		8.5
Heise, T., et al (2022)	Tirzepatide 15 mg	Placebo	28W	45	28	61.1	60.4	14 (31%)	7 (25%)	31.3	32.2	7.83	7.9	10.2	11
		Semaglutide 1 mg			44		63.7		10 (23%)		30.8		7.7		12.7
Inagaki, N., et al (2022)	Tirzepatide 5 mg	Dulaglutide 0.75 mg	52W	159	159	56.8	57.5	46 (29%)	42 (26%)	28.6	27.8	8.2	8.2	4.5	5
SURPASS J-mono	Tirzepatide 10 mg			158		56.2		39 (25%)		28		8.2		5.1
	Tirzepatide 15 mg			160		56		28 (18%)		28.1		8.2		5.1
Ludvik, B., et al (2021)	Tirzepatide 5 mg	Insulin degludec	52W	358	360	57.2	57.5	158 (44%)	147 (41%)	33.6	33.4	8.17	8.12	8.5	8.1
SURPASS-3	Tirzepatide 10 mg			360		57.4		165 (46%)		33.4		8.18		8.4
	Tirzepatide 15 mg			359		57.5		165 (46%)		33.7		8.21		8.5
Rosenstock, J., et al (2021)	Tirzepatide 5 mg	Placebo	40W	121	115	54.1	53.6	65 (54%)	59 (51%)	32.2	31.7	7.97	8.05	4.6	4.5
SURPASS-1	Tirzepatide 10 mg			121		55.8		49 (40%)		32.2		7.9		4.9
	Tirzepatide 15 mg			121		52.9		58 (48%)		31.5		7.85		4.8
Jastreboff, A.M., et al 2022	Tirzepatide 5 mg	Placebo	72W	630	643	45.6	44.4	426 (67.6%)	436 (67.8%)	37.4	38.2			14	14
	Tirzepatide 10 mg			636		44.7		427 (67.1%)		38.2				14.7
	Tirzepatide 15 mg			630		44.9		425 (67.5%)		38.1				14.8
